# Supplementary material for: Preoperative Prognostic Index for Patients with Brain Metastases—A Population-Based Multi-Centre Study
Source: Cancers (Basel). 2023 Jun 13;15(12):3174. doi: 10.3390/cancers15123174 (PMC10296417; doi:10.3390/cancers15123174)
Supplement: Supplementary file 1 [file cancers-15-03174-s001.zip]

Archive with 1 entries (1 files):
- cancers-2402910-supplementary.pdf
